# Supplementary material for: Psychological Components of Disease Stigma Across Illnesses: Associations with Cultural and Personal Factors
Source: Behav Sci (Basel). 2026 Feb 19;16(2):295. doi: 10.3390/bs16020295 (PMC12937942; doi:10.3390/bs16020295)
Supplement: Supplementary file 1 [file behavsci-16-00295-s001.zip]

Archive with 1 entries (1 files):
- behavsci-4094970-supplementary.pdf
